# Supplementary material for: Comparison of Early Contrast Enhancement Models in Ultrafast Dynamic Contrast-Enhanced Magnetic Resonance Imaging of Prostate Cancer
Source: Diagnostics (Basel). 2024 Apr 23;14(9):870. doi: 10.3390/diagnostics14090870 (PMC11083228; doi:10.3390/diagnostics14090870)
Supplement: Supplementary file 1 [file diagnostics-14-00870-s001.zip]

Archive with 1 entries (1 files):
- diagnostics-2892195-supplementary.pdf
